# Supplementary material for: Custom-Built Operant Conditioning Setup for Calcium Imaging and Cognitive Testing in Freely Moving Mice
Source: eNeuro. 2022 Feb 9;9(1):ENEURO.0430-21.2022. doi: 10.1523/ENEURO.0430-21.2022 (PMC8856704; doi:10.1523/ENEURO.0430-21.2022)
Supplement: Extended Data Figure 2-5 — Arduino script for Go/No-Go training stage 1, right nose-poke hole active. Download Figure 2-5, TXT file. [file enu-eN-OTM-0430-21-s08.txt]

/* 
  Sketch for stage 1 GoNoGo, RIGHT active nosepoke hole.

  Session ends after 20 min and delays for 20 min, turnign off active nose poke LED

*/

#include<TimeLib.h>
 
int gatePin = 12; //controls feeder transistor
int houseLight = 8;
int buzz = 10; //nose-poke buzzer
int scope = 9;

int GrLED1 = 6; //green LEDs above ports
int GrLED2 = 7;

int pokes1 = 0; //nosepoke counters
int pokes2 = 0;

int rewards = 0; // reward counter
int GOtrials = 0; //GO trial counter

#define SENSORPIN_A 4
#define SENSORPIN_B 5

// variables will change:
int sensorState_A = 0, lastState_A = 0;
int sensorState_B = 0, lastState_B = 0;
bool scopeTrigger = true; //used to trigger scope recording

//OFF timer variables

unsigned long OFFtimerStart;
unsigned long ONtimerStart;
unsigned long BUZZtimerStart;
unsigned long currentMillis;
const unsigned long OFFperiod = 10000;
const unsigned long ONperiod = 9000;
const unsigned long BUZZperiod = 250;

void setup()
{
  // initialize the gate pin as an output:
  pinMode(gatePin, OUTPUT);
  
  // initialize the sensor pins as an input and enable internal pullup:
  pinMode(SENSORPIN_A, INPUT_PULLUP);
  pinMode(SENSORPIN_B, INPUT_PULLUP);
  
  //green LEDs above nosepoke holes:
  pinMode(GrLED1, OUTPUT);
  pinMode(GrLED2, OUTPUT);
  
  pinMode(houseLight, OUTPUT);
  pinMode(buzz, OUTPUT);
  pinMode(scope, OUTPUT);
  
  Serial.begin(9600);
}

void loop()
{ 
  // timer for session of X milliseconds, stops arduino for Y milliseconds
  if (millis() >= 1200000) //X 
  { Serial.println ("--------------------------------------------");
    Serial.println ("session end");
    Serial.println ("--------------------------------------------");
    Serial.print("GO trials");
    Serial.print(",");
    Serial.println(GOtrials);
    Serial.print ("rewards");
    Serial.print (",");
    Serial.println (rewards);
    Serial.print ("active");
    Serial.print (",");
    Serial.println (pokes2);
    Serial.print ("inactive"); //port ID
    Serial.print (",");
    Serial.println (pokes1);
    
    digitalWrite (GrLED2, LOW);
    digitalWrite (houseLight, LOW);
    digitalWrite (scope, LOW);
    
    delay (1200000); //Y
  }

      if (scopeTrigger == true)
  { digitalWrite(scope, HIGH);
    Serial.println("scope on");
    scopeTrigger = false;
  }

  digitalWrite(houseLight, HIGH);//turn on house light
  digitalWrite(GrLED2, HIGH); //turn on LED1 over left nosepoke
  digitalWrite(GrLED1, LOW);
  GOtrials = GOtrials + 1;
  Serial.print("GO trials");
  Serial.print(",");
  Serial.println(GOtrials);

  ONtimerStart = millis();

  while(digitalRead(GrLED2) == HIGH) 
  {

  currentMillis = millis(); //record time at each iteration of loop in currentMillis var
  
  if (currentMillis - BUZZtimerStart >= BUZZperiod) digitalWrite(buzz, LOW);//turn off buzzer
  if (currentMillis - ONtimerStart >= ONperiod) digitalWrite(GrLED2, LOW);//if the OFF period has passed break out of "while OFF" loop
  
  
  // read the state of the sensors:
  sensorState_A = digitalRead(SENSORPIN_A);
  sensorState_B = digitalRead(SENSORPIN_B);

  if (sensorState_B && !lastState_B)
  {
    digitalWrite(gatePin, LOW);
  }
  if (!sensorState_B && lastState_B)
  {
    pokes2 = pokes2 + 1;
    rewards = rewards + 1;
    Serial.print ("active");
    Serial.print (",");
    Serial.println (pokes2); 
    Serial.print ("rewards");
    Serial.print (",");
    Serial.println (rewards);

    BUZZtimerStart = millis();
    digitalWrite(buzz, HIGH);
    
    digitalWrite(gatePin, HIGH);
    delay(75);                  
    digitalWrite(gatePin, LOW); 

    digitalWrite(GrLED2, LOW); //switch LED1 off after nosepoke

  }
  lastState_B = sensorState_B;


  if (sensorState_A && !lastState_A)
  {
    digitalWrite(gatePin, LOW);
  }
  if (!sensorState_A && lastState_A)
  {
    pokes1 = pokes1 + 1;
    Serial.print ("inactive"); //port ID
    Serial.print (",");
    Serial.println (pokes1); //poke counter
  }
  lastState_A = sensorState_A;
  delay(10); // so we don't flood the serial port
  }
  lastState_A = sensorState_A; //reset sensor states
  lastState_B = sensorState_B;
  
  //removed 500 ms delay here

  OFFtimerStart = millis(); //record time when "while OFF" loop started in OFFtimerStart var

  while(digitalRead(GrLED2) == LOW)
  {

  currentMillis = millis(); //record time at each iteration of loop in currentMillis var
  
  if (currentMillis - BUZZtimerStart >= BUZZperiod) digitalWrite(buzz, LOW);//turn off buzzer
  if (currentMillis - OFFtimerStart >= OFFperiod) break; //if the OFF period has passed break out of "while OFF" loop

  // read the state of the sensors:
  sensorState_A = digitalRead(SENSORPIN_A);
  sensorState_B = digitalRead(SENSORPIN_B);

  if (sensorState_B && !lastState_B)
  {
    digitalWrite(gatePin, LOW);
  }
  if (!sensorState_B && lastState_B)
  {
    pokes2 = pokes2 + 1; //only pokes counted, no rewards since no pellet dispensed
    Serial.print ("active");
    Serial.print (",");
    Serial.println (pokes2); 

    // no gatePIN trigger since non-rewarded poke

  }
  lastState_B = sensorState_B;


  if (sensorState_A && !lastState_A)
  {
    digitalWrite(gatePin, LOW);
  }
  if (!sensorState_A && lastState_A)
  {
    pokes1 = pokes1 + 1;
    Serial.print ("inactive"); //port ID
    Serial.print (",");
    Serial.println (pokes1); //poke counter
  }
  lastState_A = sensorState_A;
  delay(10); // so we don't flood the serial port
  }
}
